# Supplementary material for: Taxonomic revision of the genus Aberdareleria (Diptera, Heleomyzidae, Oecotheini) with description of a new species from China
Source: Zookeys. 2026 Apr 30;1278:339–53. doi: 10.3897/zookeys.1278.167489 (PMC13153812; doi:10.3897/zookeys.1278.167489)
Supplement: XML Treatment for Aberdareleria [file zookeys.1278.167489-treatment1.xml]

<!DOCTYPE tp:taxon-treatment
  PUBLIC "-//TaxonX//DTD Taxonomic Treatment Publishing DTD v0 20100105//EN" "tax-treatment-NSO.dtd">
<tp:taxon-treatment xmlns:tp="http://www.plazi.org/taxpub"><tp:treatment-meta><kwd-group><label>Taxon classification</label><kwd>
              <named-content content-type="kingdom">Animalia</named-content>
            </kwd><kwd>
              <named-content content-type="order">Diptera</named-content>
            </kwd><kwd>
              <named-content content-type="family">Heleomyzidae</named-content>
            </kwd></kwd-group><mixed-citation publication-type="journal"><person-group><name><surname>Zeng</surname><given-names>Wei</given-names></name><name><surname>Hong</surname><given-names>Dawei</given-names></name><name><surname>Yang</surname><given-names>Ding</given-names></name></person-group><article-title>Taxonomic revision of the genus <italic><tp:taxon-name><tp:taxon-name-part taxon-name-part-type="genus" reg="Aberdareleria">Aberdareleria</tp:taxon-name-part></tp:taxon-name></italic> (<tp:taxon-name><tp:taxon-name-part taxon-name-part-type="order" reg="Diptera">Diptera</tp:taxon-name-part></tp:taxon-name>, <tp:taxon-name><tp:taxon-name-part taxon-name-part-type="family" reg="Heleomyzidae">Heleomyzidae</tp:taxon-name-part></tp:taxon-name>, <tp:taxon-name><tp:taxon-name-part taxon-name-part-type="tribe" reg="Oecotheini">Oecotheini</tp:taxon-name-part></tp:taxon-name>) with description of a new species from China</article-title><source>Zookeys</source><day>30</day><month>04</month><year>2026</year><volume>1278</volume><fpage>339</fpage><lpage>353</lpage><pub-id pub-id-type="doi">10.3897/zookeys.1278.167489</pub-id></mixed-citation></tp:treatment-meta><tp:nomenclature><label>Genus</label><tp:taxon-name><object-id xmlns:xlink="http://www.w3.org/1999/xlink" content-type="arpha" xlink:type="simple">897BB819-7534-5F9B-9D6F-C85FD850009A</object-id>
                		<tp:taxon-name-part taxon-name-part-type="genus" reg="Aberdareleria">Aberdareleria</tp:taxon-name-part>
                	</tp:taxon-name><tp:taxon-authority>Woźnica, 1993</tp:taxon-authority><tp:nomenclature-citation-list><tp:nomenclature-citation><tp:taxon-name>
                <tp:taxon-name-part taxon-name-part-type="genus" reg="Aberdareleria">Aberdareleria</tp:taxon-name-part>
              </tp:taxon-name><comment> Woźnica, 1993: 59.</comment></tp:nomenclature-citation></tp:nomenclature-citation-list></tp:nomenclature><tp:treatment-sec sec-type="Type species"><title>Type species.</title><p><italic><tp:taxon-name><tp:taxon-name-part taxon-name-part-type="genus" reg="Aberdareleria">Aberdareleria</tp:taxon-name-part> <tp:taxon-name-part taxon-name-part-type="species" reg="freidbergi">freidbergi</tp:taxon-name-part></tp:taxon-name></italic> Woźnica, 1993 (monotypic).</p></tp:treatment-sec><tp:treatment-sec sec-type="Revised diagnosis"><title>Revised diagnosis.</title><p>One pair of fronto-orbital setae. Arista long, with short-pubescent. Thorax with four pairs of dorsocentral setae (one presutural and three postsutural), two notopleural setae, and one well-developed katepisternal seta. Scutellum covered with numerous small setulae in addition to its major scutellar setae; thorax with bare pleura except katepisternal seta. Mid tibia with two or multiple rows of setae (anterodorsal, posterodorsal, anteroventral, and posteroventral in <italic><tp:taxon-name><tp:taxon-name-part taxon-name-part-type="genus" reg="Aberdareleria">A.</tp:taxon-name-part> <tp:taxon-name-part taxon-name-part-type="species" reg="freidbergi">freidbergi</tp:taxon-name-part></tp:taxon-name></italic>, but reduced to only anterodorsal and posterodorsal rows in <italic><tp:taxon-name><tp:taxon-name-part taxon-name-part-type="genus" reg="Aberdareleria">A.</tp:taxon-name-part> <tp:taxon-name-part taxon-name-part-type="species" reg="qinghaiensis">qinghaiensis</tp:taxon-name-part></tp:taxon-name></italic>). Wing membrane lightly tinged, and costa with well-developed spines; vein A<sub>1</sub>+CuA<sub>2</sub> weakly extended to margin; female cercus highly sclerotized with spiny setae, spermathecae spherical with sclerotized base (<xref ref-type="bibr" rid="B15">Woźnica 1993</xref>), and with a small apical appendix or tubercle.</p></tp:treatment-sec><tp:treatment-sec sec-type="Differentiation from Oecothea"><title>Differentiation from <italic><tp:taxon-name><tp:taxon-name-part taxon-name-part-type="genus" reg="Oecothea">Oecothea</tp:taxon-name-part></tp:taxon-name></italic>.</title><p>The genus <italic><tp:taxon-name><tp:taxon-name-part taxon-name-part-type="genus" reg="Aberdareleria">Aberdareleria</tp:taxon-name-part></tp:taxon-name></italic> can be distinguished from <italic><tp:taxon-name><tp:taxon-name-part taxon-name-part-type="genus" reg="Oecothea">Oecothea</tp:taxon-name-part></tp:taxon-name></italic> by the following unique combination of characters: the 9<sup>th</sup> sternite well developed, strongly sclerotized (9<sup>th</sup> sternite small, simple, membranous or weakly sclerotized in <italic><tp:taxon-name><tp:taxon-name-part taxon-name-part-type="genus" reg="Oecothea">Oecothea</tp:taxon-name-part></tp:taxon-name></italic>), the strongly sclerotized female cercus bearing spiny setae (hairy setae only in <italic><tp:taxon-name><tp:taxon-name-part taxon-name-part-type="genus" reg="Oecothea">Oecothea</tp:taxon-name-part></tp:taxon-name></italic>), the spermathecae with a sclerotized base and a small apical appendix/tubercle (entirely membranous or uniformly sclerotized without appendix in <italic><tp:taxon-name><tp:taxon-name-part taxon-name-part-type="genus" reg="Oecothea">Oecothea</tp:taxon-name-part></tp:taxon-name></italic>).</p><sec sec-type="Key to species of the genera of Oecotheini" id="sec5"><title>Key to species of the genera of <tp:taxon-name><tp:taxon-name-part taxon-name-part-type="tribe" reg="Oecotheini">Oecotheini</tp:taxon-name-part></tp:taxon-name></title><p>Modified <xref ref-type="bibr" rid="B15">Woźnica 1993</xref>.</p><table-wrap content-type="key" position="anchor" orientation="portrait"><table><tbody><tr><td rowspan="1" colspan="1">1</td><td rowspan="1" colspan="1">Mid tibia with several setae in the middle part</td><td rowspan="1" colspan="1">
                      <bold>2</bold>
                    </td></tr><tr><td rowspan="1" colspan="1">–</td><td rowspan="1" colspan="1">Mid tibia without seta in the middle part</td><td rowspan="1" colspan="1">
                      <bold>3</bold>
                    </td></tr><tr><td rowspan="1" colspan="1">2</td><td rowspan="1" colspan="1">Female cercus with spiny setae; 9<sup>th</sup> sternite well developed, strongly sclerotized</td><td rowspan="1" colspan="1">
                      <bold><italic><tp:taxon-name><tp:taxon-name-part taxon-name-part-type="genus" reg="Aberdareleria">Aberdareleria</tp:taxon-name-part></tp:taxon-name></italic> Woźnica, 1993</bold>
                    </td></tr><tr><td rowspan="1" colspan="1">–</td><td rowspan="1" colspan="1">Female cercus with hairy setae; 9<sup>th</sup> sternite small, simple, membranous or weakly sclerotized</td><td rowspan="1" colspan="1">
                      <bold><italic><tp:taxon-name><tp:taxon-name-part taxon-name-part-type="genus" reg="Oecothea">Oecothea</tp:taxon-name-part></tp:taxon-name></italic> Haliday, 18373</bold>
                    </td></tr><tr><td rowspan="1" colspan="1">3</td><td rowspan="1" colspan="1">Mid femur with rows of bristles anteriorly, anepimeron with setae</td><td rowspan="1" colspan="1">
                      <bold><italic><tp:taxon-name><tp:taxon-name-part taxon-name-part-type="genus" reg="Pseudoleria">Pseudoleria</tp:taxon-name-part></tp:taxon-name></italic> Garrett, 1921</bold>
                    </td></tr><tr><td rowspan="1" colspan="1">–</td><td rowspan="1" colspan="1">Mid femur, rows of bristles anteriorly, anepimeron without setae</td><td rowspan="1" colspan="1">
                      <bold><italic><tp:taxon-name><tp:taxon-name-part taxon-name-part-type="genus" reg="Eccoptomera">Eccoptomera</tp:taxon-name-part></tp:taxon-name></italic> Loew, 1862</bold>
                    </td></tr></tbody></table></table-wrap></sec><sec sec-type="Key to species of the genus Aberdareleria Woźnica, 1993" id="sec6"><title>Key to species of the genus <italic><tp:taxon-name><tp:taxon-name-part taxon-name-part-type="genus" reg="Aberdareleria">Aberdareleria</tp:taxon-name-part></tp:taxon-name></italic> Woźnica, 1993</title><p>Only female.</p><table-wrap content-type="key" position="anchor" orientation="portrait"><table><tbody><tr><td rowspan="1" colspan="1">1</td><td rowspan="1" colspan="1">Mid tibia with anterior and posterior dorsal, anterior ventral and ventral setae; 9<sup>th</sup> tergite very narrow and ring-shaped; 9<sup>th</sup> sternite broad; cercus setae spiny and hair-like setae</td><td rowspan="1" colspan="1">
                      <bold><italic><tp:taxon-name><tp:taxon-name-part taxon-name-part-type="genus" reg="Aberdareleria">A.</tp:taxon-name-part> <tp:taxon-name-part taxon-name-part-type="species" reg="freidbergi">freidbergi</tp:taxon-name-part></tp:taxon-name></italic> Woźnica, 1993</bold>
                    </td></tr><tr><td rowspan="1" colspan="1">–</td><td rowspan="1" colspan="1">Mid tibia only with anterior and posterior dorsal setae; 9<sup>th</sup> tergite rectangular, approximately 0.5 times as long as wide; 9<sup>th</sup> sternite slightly constricted medially, posterior half densely covered with small setulae; cercus with only spiny setae, but without hair-like setae</td><td rowspan="1" colspan="1"><bold><italic><tp:taxon-name><tp:taxon-name-part taxon-name-part-type="genus" reg="Aberdareleria">A.</tp:taxon-name-part> <tp:taxon-name-part taxon-name-part-type="species" reg="qinghaiensis">qinghaiensis</tp:taxon-name-part></tp:taxon-name></italic> sp. nov</bold>.</td></tr></tbody></table></table-wrap></sec></tp:treatment-sec><ref-list><ref id="B15"><mixed-citation xmlns:xlink="http://www.w3.org/1999/xlink" xlink:type="simple">Woźnica AJ (1993) A new genus of heleomyzid fly of the tribe <tp:taxon-name><tp:taxon-name-part taxon-name-part-type="tribe">Oecotheini</tp:taxon-name-part></tp:taxon-name> from Afrotropical Region. <tp:taxon-name><tp:taxon-name-part taxon-name-part-type="order">Diptera</tp:taxon-name-part></tp:taxon-name>: <tp:taxon-name><tp:taxon-name-part taxon-name-part-type="family">Heleomyzidae</tp:taxon-name-part></tp:taxon-name> 4: 59–65.</mixed-citation></ref></ref-list></tp:taxon-treatment>
