# Supplementary material for: Taxonomic revision of the genus Aberdareleria (Diptera, Heleomyzidae, Oecotheini) with description of a new species from China
Source: Zookeys. 2026 Apr 30;1278:339–53. doi: 10.3897/zookeys.1278.167489 (PMC13153812; doi:10.3897/zookeys.1278.167489)
Supplement: XML Treatment for Aberdareleria qinghaiensis [file zookeys.1278.167489-treatment2.xml]

<!DOCTYPE tp:taxon-treatment
  PUBLIC "-//TaxonX//DTD Taxonomic Treatment Publishing DTD v0 20100105//EN" "tax-treatment-NSO.dtd">
<tp:taxon-treatment xmlns:tp="http://www.plazi.org/taxpub"><tp:treatment-meta><kwd-group><label>Taxon classification</label><kwd>
              <named-content content-type="kingdom">Animalia</named-content>
            </kwd><kwd>
              <named-content content-type="order">Diptera</named-content>
            </kwd><kwd>
              <named-content content-type="family">Heleomyzidae</named-content>
            </kwd></kwd-group><mixed-citation publication-type="journal"><person-group><name><surname>Zeng</surname><given-names>Wei</given-names></name><name><surname>Hong</surname><given-names>Dawei</given-names></name><name><surname>Yang</surname><given-names>Ding</given-names></name></person-group><article-title>Taxonomic revision of the genus <italic><tp:taxon-name><tp:taxon-name-part taxon-name-part-type="genus" reg="Aberdareleria">Aberdareleria</tp:taxon-name-part></tp:taxon-name></italic> (<tp:taxon-name><tp:taxon-name-part taxon-name-part-type="order" reg="Diptera">Diptera</tp:taxon-name-part></tp:taxon-name>, <tp:taxon-name><tp:taxon-name-part taxon-name-part-type="family" reg="Heleomyzidae">Heleomyzidae</tp:taxon-name-part></tp:taxon-name>, <tp:taxon-name><tp:taxon-name-part taxon-name-part-type="tribe" reg="Oecotheini">Oecotheini</tp:taxon-name-part></tp:taxon-name>) with description of a new species from China</article-title><source>Zookeys</source><day>30</day><month>04</month><year>2026</year><volume>1278</volume><fpage>339</fpage><lpage>353</lpage><pub-id pub-id-type="doi">10.3897/zookeys.1278.167489</pub-id></mixed-citation></tp:treatment-meta><tp:nomenclature><tp:taxon-name><object-id xmlns:xlink="http://www.w3.org/1999/xlink" content-type="arpha" xlink:type="simple">AD6782CA-AFEB-5BF8-83D6-2C3C1CE5FCC5</object-id>
                		<tp:taxon-name-part taxon-name-part-type="genus" reg="Aberdareleria">Aberdareleria</tp:taxon-name-part> <tp:taxon-name-part taxon-name-part-type="species" reg="qinghaiensis">qinghaiensis</tp:taxon-name-part>
                	
                		<object-id xmlns:xlink="http://www.w3.org/1999/xlink" content-type="zoobank" xlink:type="simple">https://zoobank.org/DDEBD5A1-B7F0-4DFD-B33B-1D77B753E21F</object-id>
                	</tp:taxon-name><tp:taxon-status xmlns:xlink="http://www.w3.org/1999/xlink" xlink:type="simple">sp. nov.</tp:taxon-status></tp:nomenclature><tp:treatment-sec sec-type="Diagnosis"><title>Diagnosis.</title><p>Eye round, cheek-eye ratio about 1.23. Mesonotum concolorous with postpronotum. Mesonotum pale yellow, with a very fine, indistinct light brown stripe medially; incomplete light brown stripe between first and last pairs of dorsocentral setae, gradually converged medially near last pair of dorsocentral setae; a pair of faint light yellowish-brown stripes laterally postsuturally outside dorsocentral rows. Scutellum covered with small black setulae. Pleura concolorous with dorsum, except anepisternum almost entirely yellowish brown. Wing veins yellow on upper surface, slightly darker below, without distinct clouding around veins. Mid tibia only with anterior and posterior dorsal setae. 9<sup>th</sup> tergite rectangular, approximately 0.5 times as long as wide. Cercus with only spiny setae.</p></tp:treatment-sec><tp:treatment-sec sec-type="Description"><title>Description.</title><p><bold>Female</bold>. Body length 6.2 mm, wing length 6.8 mm.</p><p><bold><italic>Head</italic></bold> (Figs <xref ref-type="fig" rid="F1">1</xref>, <xref ref-type="fig" rid="F1">2</xref>) covered with pale yellowish white pruinescence; frons dull pale yellowish, with symmetrical light orange-brown patches surrounding ocellar triangle posteriorly; occiput light orange-brown; parafacial angle light yellowish brown; gena not distinctly paler, postgenal area dull pale yellow; eyes light red. Head in lateral view approximately 1.28 times as high as wide; eyes rounded; genal height to eye height ratio 1.23. Frontal orbits nearly parallel to eye margin; one fronto-orbital seta present. Small setulae scattered from anterior frons to mid-posterior frons. Antennal scape and pedicel dull pale yellow; both scape and pedicel with marginal apical setae; pedicel with one longer dorsal seta slightly inclined inward and long ventral marginal setae; first flagellomere dull yellow, covered with light yellowish-brown pubescence from apex to middle; arista light yellowish brown, basally swollen, with short pubescence, 7.45 times as long as first flagellomere. One well-developed vibrissa present; peristomal setae slightly longer than first row of postgenal setae, arranged in one relatively regular single row; area along peristomal setae and lower margin of peristome light yellowish brown. Palpus pale yellow, apically enlarged, with longest dorsal setae near apex medially; proximal dorsal area with slightly dense small setulae, remaining areas with small sparse setulae. Proboscis pale grayish yellow, covered with light brown setulae.</p><fig id="F1" position="float" orientation="portrait"><object-id xmlns:xlink="http://www.w3.org/1999/xlink" content-type="doi" xlink:type="simple">10.3897/zookeys.1278.167489.figures1-2</object-id><object-id xmlns:xlink="http://www.w3.org/1999/xlink" content-type="arpha" xlink:type="simple">DAA2A579-F035-599D-86DD-3A9592F3C1CD</object-id><label>Figures 1, 2.</label><caption><p><italic><tp:taxon-name><tp:taxon-name-part taxon-name-part-type="genus" reg="Aberdareleria">Aberdareleria</tp:taxon-name-part> <tp:taxon-name-part taxon-name-part-type="species" reg="qinghaiensis">qinghaiensis</tp:taxon-name-part></tp:taxon-name></italic> sp. nov., female holotype. Habitus, lateral view (<bold>1</bold>). Head and mesonotum, dorsal view (<bold>2</bold>).</p></caption><graphic xmlns:xlink="http://www.w3.org/1999/xlink" xlink:href="zookeys-1278-339_article-167489__-g001.jpg" id="oo_1615066.jpg" position="float" orientation="portrait" xlink:type="simple"><uri content-type="original_file" xlink:type="simple">https://binary.pensoft.net/fig/1615066</uri></graphic></fig><p><bold><italic>Thorax</italic></bold> (Figs <xref ref-type="fig" rid="F1">1</xref>, <xref ref-type="fig" rid="F1">2</xref>) with pale yellow to light orange-yellow, covered with pale yellowish white pruinescence. Mesonotum pale yellow with one very narrow, indistinct light brown stripe medially; one incomplete light brown stripe between rows of dorsocentral setae from first to last pair, gradually converging medially near last pair of dorsocentral setae; one pair of faint light yellowish-brown stripes laterally postsuturally outside dorsocentral rows. Postpronotum concolorous with mesonotum. Postpronotum with one well-developed postpronotal seta and ten small setulae. Four dorsocentral setae present (one presutural, three postsutural); five to six irregular rows of acrostichal setulae between dorsocentral rows. Two notopleural setae present, anterior one longer than posterior. Scutum without distinct prescutellar setae. Scutellum slightly paler than mesonotum, with light gray spots near mid-lateral areas; apex slightly blunt; dorsal surface covered with small black setulae. Pleura concolorous with dorsum, except anepisternum almost entirely yellowish brown. Proepisternum with one well-developed seta and five tiny setulae; proepimeron with five tiny setulae. One well-developed katepisternal seta present; right katepisternum with one additional weaker anterior seta (1/5 length of posterior seta; absent on left side), surrounded by several tiny setulae. Remaining pleural areas without setulae.</p><p><bold><italic>Wing</italic></bold> (Fig. <xref ref-type="fig" rid="F2">4</xref>) slightly tinged light yellowish brown; veins yellow on upper surface, slightly darker below; veins light yellowish brown. Crossveins not distinctly darkened, without clouding around them. Veins A<sub>1</sub>+CuA<sub>2</sub> weakly extended to margin. Costal spines arranged in alternating long and short pattern. Halter pale, whitish-brown, knob paler.</p><fig id="F2" position="float" orientation="portrait"><object-id xmlns:xlink="http://www.w3.org/1999/xlink" content-type="doi" xlink:type="simple">10.3897/zookeys.1278.167489.figures3-5</object-id><object-id xmlns:xlink="http://www.w3.org/1999/xlink" content-type="arpha" xlink:type="simple">26B37A23-AEBD-5692-B4EA-E336E447EFF3</object-id><label>Figures 3–5.</label><caption><p><italic><tp:taxon-name><tp:taxon-name-part taxon-name-part-type="genus" reg="Aberdareleria">Aberdareleria</tp:taxon-name-part> <tp:taxon-name-part taxon-name-part-type="species" reg="qinghaiensis">qinghaiensis</tp:taxon-name-part></tp:taxon-name></italic> sp. nov. Mid femur and mid tibia (<bold>3</bold>), mid tibia in dorsal view (<bold>a</bold>), mid femur and mid tibia in frontal view (<bold>b</bold>). Wing (<bold>4</bold>). Abdomen, lateral view (<bold>5</bold>).</p></caption><graphic xmlns:xlink="http://www.w3.org/1999/xlink" xlink:href="zookeys-1278-339_article-167489__-g002.jpg" id="oo_1615067.jpg" position="float" orientation="portrait" xlink:type="simple"><uri content-type="original_file" xlink:type="simple">https://binary.pensoft.net/fig/1615067</uri></graphic></fig><p><bold><italic>Legs</italic></bold> (Figs <xref ref-type="fig" rid="F1">1</xref>, <xref ref-type="fig" rid="F1">2</xref>, <xref ref-type="fig" rid="F2">3</xref>) dull yellow, all tarsi unmarked. Fore femur with dorsal setae and ventral setae from base to apex. Mid femur with anterodorsal setae from base, near apex, becoming more developed near apex; anteroventral setae from base to middle; anterior spinose setae from middle to apex; one posterior apical seta. Hind femur with dorsal setae near apex directed backwards and anteroventral setae. Fore and hind tibiae with dorsal preapical seta; mid tibia with setae at near apex and apex. Fore tibia apically with cluster of yellowish-brown ventral setae, brush-like. Mid tibia with setae medially (left: 4 anterodorsal and 3 posterodorsal; right: 5 anterodorsal and 2 posterodorsal). All legs with fourth tarsomere slightly shorter than fifth; fore and hind tarsomere 1 with light yellowish-brown brush-like ventral setae longer near apex.</p><p><bold><italic>Abdomen</italic></bold> (Figs <xref ref-type="fig" rid="F2">5</xref>, <xref ref-type="fig" rid="F3">6</xref>, <xref ref-type="fig" rid="F3">7</xref>): Tergites 1–5 and sternites 1–4 light yellowish brown, remaining segments yellow. Tergite 2 1.5 times as long as tergite 3. Tergites 2–6 with apical marginal setae.</p><fig id="F3" position="float" orientation="portrait"><object-id xmlns:xlink="http://www.w3.org/1999/xlink" content-type="doi" xlink:type="simple">10.3897/zookeys.1278.167489.figures6-8</object-id><object-id xmlns:xlink="http://www.w3.org/1999/xlink" content-type="arpha" xlink:type="simple">7F508CC2-20DB-5368-93D5-9D53DEDE9DC7</object-id><label>Figures 6–8.</label><caption><p><italic><tp:taxon-name><tp:taxon-name-part taxon-name-part-type="genus" reg="Aberdareleria">Aberdareleria</tp:taxon-name-part> <tp:taxon-name-part taxon-name-part-type="species" reg="qinghaiensis">qinghaiensis</tp:taxon-name-part></tp:taxon-name></italic> sp. nov., postabdomen. Female terminalia in dorsal (<bold>6</bold>), ventral (<bold>7</bold>). Spermatheca (<bold>8</bold>), (<bold>a</bold>: photograph), (<bold>b</bold>: drawing). Abbreviations: cer = cercus (cerci), T9 = tergite 9, S9 = sternite 9.</p></caption><graphic xmlns:xlink="http://www.w3.org/1999/xlink" xlink:href="zookeys-1278-339_article-167489__-g003.jpg" id="oo_1615068.jpg" position="float" orientation="portrait" xlink:type="simple"><uri content-type="original_file" xlink:type="simple">https://binary.pensoft.net/fig/1615068</uri></graphic></fig><p><bold><italic>Female terminalia</italic></bold> (Figs <xref ref-type="fig" rid="F3">6–8</xref>): Yellow to light yellowish brown. Tergite 9 rectangular, 0.5 times as long as wide, with spine-like setae. Sternite 9 well developed, slightly constricted medially, posterior half densely covered with small setulae. Cercus extremely short and robust, fused medially, with developed spine-like setae densely covering dorsal, apical and lateral surfaces, without hair-like setae. Spermathecae dark brown, well sclerotized: one single, other two grouped together; nearly spherical, slightly constricted near base, with small apical tubercles.</p><p><bold>Male</bold>. Unknown.</p></tp:treatment-sec><tp:treatment-sec sec-type="Type material"><title>Type material.</title><p><bold><italic>Holotype</italic></bold> • ♀, China, Qinghai, Menyuan, Xianmi (<named-content xmlns:xlink="http://www.w3.org/1999/xlink" content-type="dwc:verbatimCoordinates" xlink:type="simple">37°31.8'N, 101°34.8'E</named-content>), 3491 m, 2020.VII.30, Zhenning Chen (<named-content xmlns:xlink="http://www.w3.org/1999/xlink" content-type="dwc:institutional_code" xlink:title="China Agricultural University" xlink:href="https://scientific-collections.gbif.org/institution/c2e8bcb9-a67c-447f-a612-446f80743833" xlink:type="simple">CAU</named-content>).</p></tp:treatment-sec><tp:treatment-sec sec-type="Other material examined"><title>Other material examined.</title><p>None.</p></tp:treatment-sec><tp:treatment-sec sec-type="Distribution"><title>Distribution.</title><p>China (Qinghai).</p></tp:treatment-sec><tp:treatment-sec sec-type="Etymology"><title>Etymology.</title><p>The specific name refers to the type locality, Qinghai.</p><sec sec-type="Comparative morphology based on Woźnica (1993)" id="sec7"><title>Comparative morphology based on <xref ref-type="bibr" rid="B15">Woźnica (1993)</xref></title><p>The newly described <italic><tp:taxon-name><tp:taxon-name-part taxon-name-part-type="genus" reg="Aberdareleria">A.</tp:taxon-name-part> <tp:taxon-name-part taxon-name-part-type="species" reg="qinghaiensis">qinghaiensis</tp:taxon-name-part></tp:taxon-name></italic> can be clearly distinguished from the type species of the genus, <italic><tp:taxon-name><tp:taxon-name-part taxon-name-part-type="genus" reg="Aberdareleria">A.</tp:taxon-name-part> <tp:taxon-name-part taxon-name-part-type="species" reg="freidbergi">freidbergi</tp:taxon-name-part></tp:taxon-name></italic>, by the following characters (based on the original description by <xref ref-type="bibr" rid="B15">Woźnica (1993)</xref>):</p></sec><sec sec-type="Diagnosis of Aberdareleria freidbergi Woźnica, 1993" id="sec8"><title>Diagnosis of <italic><tp:taxon-name><tp:taxon-name-part taxon-name-part-type="genus" reg="Aberdareleria">Aberdareleria</tp:taxon-name-part> <tp:taxon-name-part taxon-name-part-type="species" reg="freidbergi">freidbergi</tp:taxon-name-part></tp:taxon-name></italic> Woźnica, 1993</title><p>Eye elliptical, cheek-eye ratio about 0.75. Mid tibia with 10–12 (anterodorsal + posterodorsal + anteroventral + ventral) setae. 9<sup>th</sup> tergite narrow and ring-shaped. Cercus with spiny and hair-like setae.</p><p><bold>Comparative notes</bold>.</p><p><bold>Female. <italic>Colouration</italic></bold>: General body colouration also differs; <italic><tp:taxon-name><tp:taxon-name-part taxon-name-part-type="genus" reg="Aberdareleria">A.</tp:taxon-name-part> <tp:taxon-name-part taxon-name-part-type="species" reg="qinghaiensis">qinghaiensis</tp:taxon-name-part></tp:taxon-name></italic> has a pale yellow mesonotum with faint stripes, while the mesonotum of <italic><tp:taxon-name><tp:taxon-name-part taxon-name-part-type="genus" reg="Aberdareleria">A.</tp:taxon-name-part> <tp:taxon-name-part taxon-name-part-type="species" reg="freidbergi">freidbergi</tp:taxon-name-part></tp:taxon-name></italic> is described as slightly darkened.</p><p><bold><italic>Head</italic></bold> (Figs <xref ref-type="fig" rid="F1">1</xref>, <xref ref-type="fig" rid="F1">2</xref>, <xref ref-type="fig" rid="F4">9</xref>): The most conspicuous difference lies in the eye shape. In <italic><tp:taxon-name><tp:taxon-name-part taxon-name-part-type="genus" reg="Aberdareleria">A.</tp:taxon-name-part> <tp:taxon-name-part taxon-name-part-type="species" reg="qinghaiensis">qinghaiensis</tp:taxon-name-part></tp:taxon-name></italic>, the eye is rounded, whereas it is described as elliptical in <italic><tp:taxon-name><tp:taxon-name-part taxon-name-part-type="genus" reg="Aberdareleria">A.</tp:taxon-name-part> <tp:taxon-name-part taxon-name-part-type="species" reg="freidbergi">freidbergi</tp:taxon-name-part></tp:taxon-name></italic>. This results in a different genal height to eye height ratio: approximately 1.23 in <italic><tp:taxon-name><tp:taxon-name-part taxon-name-part-type="genus" reg="Aberdareleria">A.</tp:taxon-name-part> <tp:taxon-name-part taxon-name-part-type="species" reg="qinghaiensis">qinghaiensis</tp:taxon-name-part></tp:taxon-name></italic>, compared to a ratio in which the genal height and eye height are nearly equal in <italic><tp:taxon-name><tp:taxon-name-part taxon-name-part-type="genus" reg="Aberdareleria">A.</tp:taxon-name-part> <tp:taxon-name-part taxon-name-part-type="species" reg="freidbergi">freidbergi</tp:taxon-name-part></tp:taxon-name></italic>. Furthermore, the arista of <italic><tp:taxon-name><tp:taxon-name-part taxon-name-part-type="genus" reg="Aberdareleria">A.</tp:taxon-name-part> <tp:taxon-name-part taxon-name-part-type="species" reg="qinghaiensis">qinghaiensis</tp:taxon-name-part></tp:taxon-name></italic> is 7.45 times as long as the first flagellomere, which is proportionally longer than that of <italic><tp:taxon-name><tp:taxon-name-part taxon-name-part-type="genus" reg="Aberdareleria">A.</tp:taxon-name-part> <tp:taxon-name-part taxon-name-part-type="species" reg="freidbergi">freidbergi</tp:taxon-name-part></tp:taxon-name></italic> (5.30 times as long).</p><fig id="F4" position="float" orientation="portrait"><object-id xmlns:xlink="http://www.w3.org/1999/xlink" content-type="doi" xlink:type="simple">10.3897/zookeys.1278.167489.figures9-10</object-id><object-id xmlns:xlink="http://www.w3.org/1999/xlink" content-type="arpha" xlink:type="simple">3F7973F6-83EC-5D47-B009-BDF871F2265E</object-id><label>Figures 9, 10.</label><caption><p><italic><tp:taxon-name><tp:taxon-name-part taxon-name-part-type="genus" reg="Aberdareleria">Aberdareleria</tp:taxon-name-part> <tp:taxon-name-part taxon-name-part-type="species" reg="freidbergi">freidbergi</tp:taxon-name-part></tp:taxon-name></italic>, female holotype. Head, lateral view (<bold>9</bold>). Mid femur and tibia, lateral view (<bold>10</bold>) (line drawing modified from <xref ref-type="bibr" rid="B15">Woźnica 1993</xref>: figs 1, 2).</p></caption><graphic xmlns:xlink="http://www.w3.org/1999/xlink" xlink:href="zookeys-1278-339_article-167489__-g004.jpg" id="oo_1615069.jpg" position="float" orientation="portrait" xlink:type="simple"><uri content-type="original_file" xlink:type="simple">https://binary.pensoft.net/fig/1615069</uri></graphic></fig><p><bold><italic>Thorax</italic></bold>: The pleura concolorous with the mesonotum, excluding the anepisternum in <italic><tp:taxon-name><tp:taxon-name-part taxon-name-part-type="genus" reg="Aberdareleria">A.</tp:taxon-name-part> <tp:taxon-name-part taxon-name-part-type="species" reg="qinghaiensis">qinghaiensis</tp:taxon-name-part></tp:taxon-name></italic>, whereas the original description of <italic><tp:taxon-name><tp:taxon-name-part taxon-name-part-type="genus" reg="Aberdareleria">A.</tp:taxon-name-part> <tp:taxon-name-part taxon-name-part-type="species" reg="freidbergi">freidbergi</tp:taxon-name-part></tp:taxon-name></italic> does not mention this pattern, suggesting a potential difference.</p><p><bold><italic>Wings</italic></bold>: The wing crossveins in <italic><tp:taxon-name><tp:taxon-name-part taxon-name-part-type="genus" reg="Aberdareleria">A.</tp:taxon-name-part> <tp:taxon-name-part taxon-name-part-type="species" reg="qinghaiensis">qinghaiensis</tp:taxon-name-part></tp:taxon-name></italic> are slightly clouded. The original description of <italic><tp:taxon-name><tp:taxon-name-part taxon-name-part-type="genus" reg="Aberdareleria">A.</tp:taxon-name-part> <tp:taxon-name-part taxon-name-part-type="species" reg="freidbergi">freidbergi</tp:taxon-name-part></tp:taxon-name></italic> notes the same presence of the crossveins.</p><p><bold><italic>Legs</italic></bold> (Figs <xref ref-type="fig" rid="F1">1</xref>, <xref ref-type="fig" rid="F1">2</xref>, <xref ref-type="fig" rid="F2">3</xref>, <xref ref-type="fig" rid="F4">10</xref>): The chaetotaxy of the mid tibia provides a key diagnostic character. In <italic><tp:taxon-name><tp:taxon-name-part taxon-name-part-type="genus" reg="Aberdareleria">A.</tp:taxon-name-part> <tp:taxon-name-part taxon-name-part-type="species" reg="qinghaiensis">qinghaiensis</tp:taxon-name-part></tp:taxon-name></italic>, setae are present only on the anterodorsal and posterodorsal surfaces (with 4–5 and 2–3 setae, respectively). In contrast, the mid tibia of <italic><tp:taxon-name><tp:taxon-name-part taxon-name-part-type="genus" reg="Aberdareleria">A.</tp:taxon-name-part> <tp:taxon-name-part taxon-name-part-type="species" reg="freidbergi">freidbergi</tp:taxon-name-part></tp:taxon-name></italic> bears a more extensive complement of 10–12 setae, including rows on the anteroventral and ventral surfaces in addition to the dorsal rows.</p><p><bold><italic>Female terminalia</italic></bold> (Figs <xref ref-type="fig" rid="F3">6–8</xref>, <xref ref-type="fig" rid="F5">11</xref>, <xref ref-type="fig" rid="F5">12</xref>): Significant differences are observed in the female terminalia. The 9<sup>th</sup> tergite is rectangular and approximately 0.5 times as long as wide in <italic><tp:taxon-name><tp:taxon-name-part taxon-name-part-type="genus" reg="Aberdareleria">A.</tp:taxon-name-part> <tp:taxon-name-part taxon-name-part-type="species" reg="qinghaiensis">qinghaiensis</tp:taxon-name-part></tp:taxon-name></italic>, but is described as narrow and ring-shaped in <italic><tp:taxon-name><tp:taxon-name-part taxon-name-part-type="genus" reg="Aberdareleria">A.</tp:taxon-name-part> <tp:taxon-name-part taxon-name-part-type="species" reg="freidbergi">freidbergi</tp:taxon-name-part></tp:taxon-name></italic> with broad 9<sup>th</sup> sternite and <italic><tp:taxon-name><tp:taxon-name-part taxon-name-part-type="genus" reg="Aberdareleria">A.</tp:taxon-name-part> <tp:taxon-name-part taxon-name-part-type="species" reg="qinghaiensis">qinghaiensis</tp:taxon-name-part></tp:taxon-name></italic> with 9<sup>th</sup> sternite slightly constricted medially. The setation of the cercus also differs: it bears only spiny setae in the new species, while in <italic><tp:taxon-name><tp:taxon-name-part taxon-name-part-type="genus" reg="Aberdareleria">A.</tp:taxon-name-part> <tp:taxon-name-part taxon-name-part-type="species" reg="freidbergi">freidbergi</tp:taxon-name-part></tp:taxon-name></italic> the cercus possesses both spiny and hair-like setae.</p><fig id="F5" position="float" orientation="portrait"><object-id xmlns:xlink="http://www.w3.org/1999/xlink" content-type="doi" xlink:type="simple">10.3897/zookeys.1278.167489.figures11-12</object-id><object-id xmlns:xlink="http://www.w3.org/1999/xlink" content-type="arpha" xlink:type="simple">923EE1DE-5B1D-50E7-9A7B-50A980538178</object-id><label>Figures 11, 12.</label><caption><p><italic><tp:taxon-name><tp:taxon-name-part taxon-name-part-type="genus" reg="Aberdareleria">Aberdareleria</tp:taxon-name-part> <tp:taxon-name-part taxon-name-part-type="species" reg="freidbergi">freidbergi</tp:taxon-name-part></tp:taxon-name></italic>, female holotype. Postabdomen, dorsal view (<bold>11</bold>). Spermatheca (<bold>12</bold>) (line drawing modified from <xref ref-type="bibr" rid="B15">Woźnica 1993</xref>: figs 5, 6). Abbreviations: cer = cercus (cerci), T9 = tergite 9.</p></caption><graphic xmlns:xlink="http://www.w3.org/1999/xlink" xlink:href="zookeys-1278-339_article-167489__-g005.jpg" id="oo_1615070.jpg" position="float" orientation="portrait" xlink:type="simple"><uri content-type="original_file" xlink:type="simple">https://binary.pensoft.net/fig/1615070</uri></graphic></fig><p><bold><italic>Shared generic synapomorphies</italic></bold>: Despite these specific differences, both species unequivocally share the critical synapomorphic characters that define the genus <italic><tp:taxon-name><tp:taxon-name-part taxon-name-part-type="genus" reg="Aberdareleria">Aberdareleria</tp:taxon-name-part></tp:taxon-name></italic>. These include the highly sclerotized female cercus and the spermathecae, which are dark brown, well sclerotized, nearly spherical, and possess both a sclerotized base and a small apical tubercle (<xref ref-type="bibr" rid="B15">Woźnica 1993</xref>; observed in <italic><tp:taxon-name><tp:taxon-name-part taxon-name-part-type="genus" reg="Aberdareleria">A.</tp:taxon-name-part> <tp:taxon-name-part taxon-name-part-type="species" reg="qinghaiensis">qinghaiensis</tp:taxon-name-part></tp:taxon-name></italic>).</p></sec></tp:treatment-sec><ref-list><ref id="B15"><mixed-citation xmlns:xlink="http://www.w3.org/1999/xlink" xlink:type="simple">Woźnica AJ (1993) A new genus of heleomyzid fly of the tribe <tp:taxon-name><tp:taxon-name-part taxon-name-part-type="tribe">Oecotheini</tp:taxon-name-part></tp:taxon-name> from Afrotropical Region. <tp:taxon-name><tp:taxon-name-part taxon-name-part-type="order">Diptera</tp:taxon-name-part></tp:taxon-name>: <tp:taxon-name><tp:taxon-name-part taxon-name-part-type="family">Heleomyzidae</tp:taxon-name-part></tp:taxon-name> 4: 59–65.</mixed-citation></ref></ref-list></tp:taxon-treatment>
